# Supplementary material for: A Novel Method for the Determination of Squalene, Cholesterol and Their Oxidation Products in Food of Animal Origin by GC-TOF/MS
Source: Int J Mol Sci. 2024 Feb 28;25(5):2807. doi: 10.3390/ijms25052807 (PMC10931826; doi:10.3390/ijms25052807)
Supplement: Supplementary file 1 [file ijms-25-02807-s001.zip]

Archive with 1 entries (1 files):
- ijms-2871961-supplementary.pdf
